# Supplementary material for: The osteology, taxonomy, and phylogenetic affinities of the Early Jurassic plesiosaur Lusonectes sauvagei
Source: PeerJ. 2026 Feb 2;14:e20611. doi: 10.7717/peerj.20611 (PMC12875220; doi:10.7717/peerj.20611)
Supplement: Supplemental Information 2 [file peerj-14-20611-s002.tnt]

xread
270 133
Neusticosaurus_pusillus	00000010000000000???0000000020000?000000?000010??00000001?00?00?00?????????000????????00?0000000???1?0??0???0?0200100?00010?10?0003000?12000010?0??000011000??000010000000100000000?1000?03000?0000200000110200?00000?0100?????00011001000?000001200100??20??000000000000?00?0
Nothosaurus_marchicus	11000021110?00?00??020002100200000001??110000?0??000001?1?0??10?000??1001??001????????1000100000???1?0??0???101110?10?00010?00???010100121010??????????11000??0??110000000100001000?1000?0?????????[0 1]00000110100?00000?0100?????00011001000??00001100000??20??000000000000?0???
Yunguisaurus_liae	0001000??10000000??0010010?000010010?000?000110??200??00?????01020???????????????02?10???????0?0?0010020???10011001100?1001?1????13??0??????1??????????41000??00?000000?001??0??01210?0?00[2 3]??0??????0?000?200????????????0?00122011?0000002000??11000?000?0?000000010000100000
Pistosaurus_longaevus	010100?0010000000??001001000000?10000001000001001200?000????0010?0???????????????02??00000??0000?0010020????20????????????????????[1 2]0100??00?????????????20011100000000000110100101100010????101110?00?001?202100??0??001????0122210???1??????01?1?00000000???0???0?10????????0
Augustasaurus_hagdorni	010100?0010?00000??00100100000000000000100?0010012101000010??????0???0?0000??????02??000?0110000?0010000????0?1100?10??1001??1???01010002100???00??21??41?01??000000200?0?10000011??0000???????????00?000?102?020000?0?????????????????000??00???100000000???0?100?1000???0?00
Bobosaurus_forojuliensis	????????????????0??????????????????????????????????????????????????????????????????????????????????????????????????????????????????????02?0?00?00??01?2100000??110?12?000?00??001221100?10?1????????????????????????????????0122010?001??????0???1?000????????0???0?0??0??????
Macroplata_tenuiceps	1101001??10?10101110??001??1001010?0???????0010????0?????????010100?012?100??01?100211???????????100??00??????1111??0??21???11??00201001110000100??210220001???110?120100??30?001?11100000?0110000?20110?1????0000000?001?0001?2012?002?????0?101?0?0?0?0?110?1???010??01?????
Anningasaura_lymense	111000?0120?00??10000100?0010000100000?10000010112001000?10?0?1020?0110111010010?00211?1000000011?00?000?111??1110?100?1010?110??00010011000?0?00??0?0??10010??3?0?120100?031?1???????????????????????????????????????????????????????????????????????????????????????????????
Stratesaurus_taylori	001000?0100100100??0110010000010?0?000010000010001001000010101101012002000010?00102211???01000010110?000000?2?111?11000110001?0?001000011000?0?00??2001?10010011100120100003101??1????00?0????????????1?????????????????????01022111??????????????????????????1???010??010??10
Avalonnectes_arturi	??????????01??10????????10?????01??00001000001001100100001010???????????????????1??????0???????????????????????????????????????????????????????????????2100?00211001??100?0110001101101200?0110?00????1?01201???????????????0102?110??1?????????11020?000?110110?101000010?100
Eurycleidus_arcuatus	???????????????????????????????????????????????????????????????????????????????????????????????????????????????111??????????1?????????01110?????????????100100211000201000010100?1?1101????0110100?201101120010201000100?10001020110001??????0101?02110010110????1?10????????0
Meyerasaurus_victor	10?00?0?21??00??11??0100??0000???0??????????????????10?0??0101???0????????0??????022?0?1?01010111122?11000101?0111100?02110211???01?1001010?0???0???1?120?01?????00?20????0???0011211012002?110?0?0111?0?1????0201000?0001000102011?0011002100??12020?00021??11011010001101100
Maresaurus_coccai	110100?1220?1???1120?1001?0?00?????????????00001120?10???10?0110?0?????0?????????0??11?000101010?122?1000???200111?00??2100?11???01?1?011100????0???????0001???2?0????1???030?????????????????????????????????????????????????????????????????????????????????????????????????
Borealonectes_russelli	11010?1?210?102011100?00?0?0000??010?0010010000????1?000??0?0???20???12000???????022?1?0???????0??2???201?????111??00???1?0?110??0??1?01?10?00100??21?120001???2?0??20?????30?0????????1???????????????????????????????????????????????100??00?????1101012???2?011?0001???11?1
Atychodracon_megacephalus	100101212201121010002100100100?000?000010000010012001000110101???0?201?000???0??1002111000100011011???00?0002001111?0??20?0?11??0??00001020?0???0???10120001???1100?201????10?00111?1012001??20?0?0??????????1??????????????01022110????????00??1?0201001?110?1??1010??0?????0
Archaeonectrus_rostratus	1002002???0?102?1111??00?????????0?000?10000010012011000?1??01?????????????????????????????????????????????????11??1????1?????????????11120?0??????????2100100111000201???0?11?0110110110010??????0?????0?20?1??????????????01?2?1100?10001000??1?020?00??11011011010001101100
Rhomaleosaurus_cramptoni	10000021220?1020100121101?00001?1000000???0001001201100011110?10?0???1?000???????02?1110?01010110122?1000000200?11?00??2100?11???01?1?01020?00?????????200???1211000??1?0?01?1?0002110?100?0????0?????1??????????????1??????0102?11000?10???00??1?021?001?1??110110100?11?1?00
Rhomaleosaurus_zetlandicus	11000??1220?102010012110??00001??000???????001001?0110?0?1110110?????1?0?0????????2211??0?1????1?1?2??0??0??2001111000021002110000??1001020?0??????????200010??110?020100?010?00??2110?1???01201000????????????????????????????????????1?0??001212021000121101101101001?????0?
Rhomaleosaurus_thorntoni	11??0???2?0?10??1021?1101?00?????0??0001000?????????????1?????????????????????????????1??01??01?????????????200111??10?11???11000?11100101000???????????0001???110?000100??10??01?21101?00?0110100??01100120210?0?000100?10001220110001??????0111?02100002110?????????????????
Thalassiodracon_hawkinsii	00100001110100111120??0?1000???0000000?10020000001011000010110101010002000011000101011?00011001??100?000????0?11101100010000?1200?001001110010000??2101310010011100120100002100011101000001011000002011011001?00000001000?0001020111001000200000110100000010?11001010000101100
Hauffiosaurus_longirostris	00?20??0?1??12111120??00???2????????????????????02???????????01001??0???1?0?????1110?????????????110?0??0?????1001?100?1100?11?0023010011200??????????????????????????????????????????????????????????????????????????????????????????????????????????????????????????????????
Hauffiosaurus_tomistomimus	00020?10210?1?110??0100?0?0210100100???????00?00010100?0?101?01011??????1001????111011?0?0100010?100?010??????1000?100?1100?112002301001120?1100?????1231001?11110?100100002000011101010001??10???0???1??1?0?0????????????00????????00???0?1000012010000121?01101?1?0?11201?00
Hauffiosaurus_zanoni	00?2??1??1??????????????0?0??????????0?10???????????00?001???010????????????????11101101?0100010?100?010????20100??100?1100??12002301?01120000?00??????310011?11100100100?020?00?????????0?01100000201101120??0020000?010?0001020?2?0001001000??11010?00121??11011010001101100
Marmornectes_candrewi	0???????????00??0?????00???????????????????????0????10???0???0????????????????????????????????????????????????10100110?0000?111000201021020000000??21?1?0001???1200100100?200?1001??1?00?1?0010000??????1?0??000?00???00????00220111??2000??00110001000012100?1??1110??011???1
Peloneustes_philarchus	10020120211100210??010001000101?010000010020010003121100010?00101100011000011?10102211100110?010?12110200???2110110110000001111000211001020001000??21?110001?121200110100000011001201100?1?0010001?00?1011000010000002000??1002301111022000?01??000210001220022101110111111111
Simolestes_vorax	110101???21?10210??010001??010??0100000100200?0003111?000?0?0010110??11000????1???221110???????0?121?0210???210111??10?0000?111000??1?01010?0??00???111100011121?0?1000001200110????11?????0????0??20?10012010?02?000?0????000230??1102201??010100021010122001110111001111????
Pliosaurus_funkei	???????0?????0????????????????????????????????????????????????2?2??????????????????????????????????????????????????01????00?1????0????010?11????????????0001???1????00???0?00?2?00??1100??????????????????????2000000200?????????????????0??0?0????2?01012???3?101?0101???1??1
Pliosaurus_westburyensis	110101?0221110210??010011000011?1100000100200100231111000201002020???1????0????0?0121110011??????12110210???1?101?0010?200???13000?01011011?????????????0001???1?00?00?????00???00??1100??????????????????????????????????????????????????????????????????????????????????????
Pliosaurus_carpenteri	11010????2??10210??0??011?00???????????????00?00231111???20?002020??????????????????11?00110?010??2110?1??????1011??10??0?0?1110002111010111???0????1?0?0001?0?1?0?1000000200120?0??110????????????1??1?0?2000?????0?2?0???????????????2????00????1???10?????3310?1?1011?11??1
Pliosaurus_brachydeirus	11?1?????2??102?0??01001???0???????????????00?0???1??????????02020?????????????0?????????1?????0?12110310?????101??010?2000??13000?011010?1?0???????????0001???120??10???0?00?2010??1100????????????????????????????????????????????????0???00????0?????1?1??23???1?1??10????1
Pliosaurus_macromerus	1101????22??10210??0??011?0????????????????00?0???1??????????0???0?????????????00022111001100010?12110310?????1011??10??000?11300010110101?1??????????????????????????????????????????????????????????????????????????????????????????????????????????????????????????????????
Pliosaurus_brachyspondylus	???1?????????????????????????????????????????????????????????0????????????????????????????????????????????????1011?010??000?113000????01011?010?????1?010001???120??00?????01?20??20???????????????1??1??0???0???????200?????????????????????0110?02101012100????????????????1
Pliosaurus_cf_kevani	?????????????0???????????????????????????????????????????????????????????????????????????????????????????????????????????0????????????010?2?????????????0001???1?0??00???0?00?2?00??11??????????????0?1????????020000200???0002300111032????00??001?10101210023101101?11011211
Pliosaurus_kevani	110101?022??10210??010011000011?1100?0010020010023021100020?00202000011010?0??10?022111001100010??????????????10??0010021001113?002111010?21??????????????????????????????????????????????????????????????????????????????????????????????????????????????????????????????????
Gallardosaurus_iturraldei	??0?01?022?1??21????????10??????11?0000100200100?3121100020?011021???1????????????121110???0?010?12110310???211?????1???0?????????????????2????00??2111?00011??1?0?110?0??20??????????????????????????????????????????????????????????????????????????????????????????????????
Pliosaurus_rossicus	11?1?1??????10210??01001??????1?11000001??200?0??3111??????????????????????????????????????????????????????????1????????0?????????1?1?01011???????????????????????????????????????????????????????????1000200?2????0?2????????????????????????????????????????????????????????
Pliosaurus_irgisensis	???????0??????21????????????????11?0000100200?0?231?11?002??0???2????1??????????????????????????????????????????????????????????????????????????????????000??1?1?0?1??000?200???????????????????????????????????????????????????????????001?0?????0???10??1???3???1????1?111??
Pliosaurus_andrewsi	01020?2021??10210??0??00??00???????????????00?00?3?211?0??0?00??11??????????????102?11?00110?010?1211020????21111?0110000101111000211001010001001102??210001012110010000002001100120110??1?0010000??????????????????????????00230110???200??01??02021010122003210?100011011211
Liopleurodon_ferox	11010120221110210??010001000101?11?0000100200000031211000?0100101100?1100001??101022111001101110?12110210???2111110010?0010?111000111101010001100??0110100011121200100101000011000?0110????2010100????1??0?000?????0??01???1????????10320???010???02101012?0?2?101?0001???1?11
Kronosaurus_queenslandicus	??0?0?20?1??????0?????????????????????????????????????????01000?[0 1]?00011000?01110?111?0???????????12110[2 3]10?????1101000?10011?1120000?1?01010?011?0??2??00000?11?3211?0?000?0001??0?20?1??0??2?10000?00?10?0?????02??0020????1????????103??????????????????????????????????1????
DORK_G_1_2	?????????????0?????????????????????????????00100231210???20?0?????????????????????????????????????????????????????????????????????????110?0???????????????????????????????????????????????????????????????????????????????????????????????????????????????????????????????????
Megacephalosaurus_eulerti	010200?0211100210??110000000210?111000010120010023121000120?00???????????????????011???00011000101211031010?2111000010?0001?1110000000110000???????????????????1??????????????????????????????????????????????????????????????????????????????????????????????????????????????
Brachauchenius_lucasi	00020120211100210??010001000210?111?0001012001000312100012??00???????????????????011?0100?1011?0??2100310???211???001?00001?11?????????10?0?0???0?????000002????211?00?????????00??001???????????????????????????????????????????????????????????????????????????????????11111
Brachauchenius_MNA_V9433	0102?????1?100210??0100010?0????????0001???00?002?1210?0?20?0????0?????????????????????00????110??2110210???2111000010?0001?1110000000110000???????????0000211?3211100000?200?2?0???01??????????????0?1???????22200002?????11??0011?10????????????????????????????????????????
QM_F51291	????01??2?????210??010?????0210?1110000????0010???12?????????????????????????????????0?00????????????????????????????????????????????????10???????????????????????????????????????????????????????????????????????????????????????????????????????????????????????????????????
Attenborosaurus_conybeari	00010010???110??112???0010?0?????0??0001002??????2??10000???11??????????????????1?2???????????????????????????0110??0???0?????????10100???0?2??????????310??011110????1???0?00??11101100?0???1???1?20?10?1????0220000?000?310?02??1?0010001000??1??10?00?????1?001?100???01101
Plesiosaurus_dolichodeirus	001100?0110?00100??0010010?000010010000100?001000100100001010110?010?02000?1111?10?01100?01000110100?000?1110?0100?100?1000???????100001110?2???0????01410010121?00100101003?00011111100001000010??211101100110000000?000?000002012100100020000?1102010000200110?1010000?01100
Eoplesiosaurus_antiquior	????????????????????????????????????????????????????????????????????????????????????????????????????????????????????????????????????????????2??????????4100?0111?0?12?1???03??0??????????01000?11?02??1001002?0?0??00???????0??2?11?00110020000?11010100??1?0110?1010000101100
Eretmosaurus_rugosus	????????????????????????????????????????????????????????????????????????????????????????????????????????????????????????????????????????????????????????100110?100?12010000?000111??11?0???0000?01????1?????????0??0???????0010201200011000000??11021?100020011011010000201100
Westphaliasaurus_simonsensii	????????????????????????????????????????????????????????????????????????????????????????????????????????????????????????????????????????????2????????????0011021?0??0010?1031000111?1?0010?0000101?211100120??00000001??10000??20?20001?????00011002100011100110110100011?1??1
Microcleidus_tournemirensis	0000000?120102100??0010010000000001011110010010002001000110?1????1?????000?????0112?110000??00?0?12100100???20????????????????????11000110012?????????142101112100?20?100?0010011200111010?????????201100120211013010?010?300122012000110????0??1?020?100?2?0110110100012?1??1
Microcleidus_brachypterygius	0011000?110102100??0010010000000101011110010010102001000100?????1???????????????101??100?0010000?12100000???20?????????????????????0000110012?????????2321011121?00??1????00100?12011110?03100011?0210???1????20130?0?01???101220?10??01002000??11021?100?2??11010010011101101
Microcleidus_homalospondylus	0000000011010210???0010020?000?010?0111100100101020010001??11110110010200001??001021?1?00????000??2100100???2001001??00?0???102???10000??0012??????????42101112100020110010010011201111010?1000011??1011110001?01?010101???00122012000010?20000011021?100110011011010011201101
Cryptoclidus_eurymerus	00100?0010?101100??00100101000010000020100201001011010000000010?1011101101?111011111??00101100011?00?0????000?02001100?1000?0021?0200001110121111101?013100111232011001110000000111011000000010001121011001010201201020200?1100210110112010?101113032010122101300110?2??001211
Tricleidus_seeleyi	01100???????011010?00?0010?000?100?????????01001?3001000?000010?00?0111111?????111110?????????011200?000?1100?0201110001000?0021?01110011001?11?1101?02210011123201100111000100?11?01100???????????110110000002012010202?13????????????210??1011130210101221023001101111101211
Muraenosaurus_leedsii	00????????0?01100??001001??000?10??????????010?0?????1???0???10?00?0????11?????11011??????????????0???????????0201010002000?0021?010100110012?1?1101??14210112232012001110001001??11110000?200?111???????0???0?????1?2020?3?1012?021??12????1001230311101221023001100111001210
Kimmerosaurus_langhami	??1??0?1??0?0????????????0?????10??0??????20100000102000000011101010201101?101111111?????????????200?0????????0200110001000?002??0?00?01220???1?1001?00?00011??3?01100111???1?0???????????????????????????????????????????????????????????????????????????????????????????????
Pantosaurus_striatus	????????????????????????????????????????????????????????????????????????????????????????????????????????????????????????????????????????????????????????100111?320??00???000100??1??110000?2000111?????????????????????????01001?021011200??10????0210101??1?1?10???211???1211
Picrocleidus_beloclis	?????????????????????????????????????????????????????0????0?010??0?????????????10012??????????????????????????????1100?1000???2??2?????11?????1?1101?02411011223201200111000100111?011?0?0?200?101001011002010201201020201?01?12?021112200??101???02111012210110010011111?1?10
Tatenectes_laramiensis	???????0?????????????????0??????0??????1????????????2000?0000??????????????????????????????????11????????0?1???????????????????????????11??????01001????00011??32011001?1000100?110?110000??????????1011???????01??1020101?10?110021011210??10????0210101??1?2?001?0211??01??1
Plesiosaurus_manselii	?????????????????????????????????????????????????????????????????????????????????????????????????????????????????????????????????????????????1111101??2?1101???320??00?????01?01??1111?????1010011??0???????????2??1?202????????????????????????????????????????????2?????????
Djupedalia_engeri	??????????????????????????????????????????????????????????00???????0?01111????????????????????????????????????020??????????????????00?0??1??2011???100?510012113201200111030100110??1100??????????????10?0???0?0??01??????3????????????2?0??????1?02?0?012?1???101102???1?1211
Spitrasaurus_spp	??????0???????????????????????????????????????????????0???00??1010?????????????1??????????????????0???????????0201?100?1000???2??0?00?01110?20111111??25210122?3201200111030100110?01100??????????????11?0???0?0??01???2???????????????2?11?????1?02?0?012?1???101102?1???1?11
Abyssosaurus_nataliae	????????????????????????????????????????????????????????????????????????????????????????????????????????????????????????????????????????????2???1110??1?1001???3201200111??01?01??1011??0???0???????0010000100??2??10?0?001?1?1101110??2?1??1????10???10?22?0?3??110???1001211
Umoonasaurus_demoscyllus	00000100112??1101020??00??00????0??????????0?002222?10???10?11????1??12?11?0??0??022?????0?????11122?1211000????????0??1111???????1111010?01????????????1001????20?1??1010??00?110101102000201?00?1???1?01?010?????????????0???????????21????0111?02001022210?2???1?0??10?1??1
Nichollssaura_borealis	0000010011200010102010001100000100?000010010000122301010010011??211?2??0???00000?0221110101100011122?13110000?0111110??0101?112??02?1001010100100??20022100100132011?010??000??1102?101?00000?????????10110020??????????????2?12102?01?2??0000??1??200101?21012101100011101110
Leptocleidus_capensis	010001?1112?1010102002001?0000?10??0000??01001022?201010?0??01??21?????0?????????0221110?01?00011122?12110001?????1110?0111???2?111111010101???????????210010??320?1?0100?0?0?0?????1??????????????????????????????????????????????????2????00????0???????????2???1?0??10?1???
Leptocleidus_superstes	??0?0??1?1?0????10??????1??????????????????0?10222201010?100011121?0011?01???????02211???????????122??31????1???????????????????????????????????????????0?01?0132011001000??00?110?11102???1011001?10110011020??1?100200102??????????????????01???02001012?0??????????????????
Vectocleidus_pastorum	??????????????????????????????????????????????????????????????????????????????????????????????????????????????????????????????????????????????????????????01?01??0?1??1010??00??10??1102?????????????1???1?02???1??01?10?0????????????????????????????????????????????????????
Brancasaurus_brancai_composite_SHK	00???0?0?0?????0102???0011??????0??????1?010??02??3?1?1?110?001101?[0 1]1???1???????0022???????1???????????????????????100?1110???2??1??????????2010???10?[1 2]410010[0 1]23201210101110[0 1]0[0 2]1110011[0 1]0000[1 2]011101[0 1]???1??1??20???????210?0?010121021010??????0111?02001022210???????0????????0
Speeton_clay_plesiosaurian	????????????????????????????????????????????????????????????????????????????????????????????????????????????????????????????????????????????2???????????2101012320120011110010011201111000?20?1111??1011?1??20??1??002?????010121011011200??00102103001022?1021001100011101?11
Wapuskanectes_betsynichollsae	?????????????????????????????????????????????????????????????????????????????????????????????????????????????????????????????????????????????????????????????????????????????????1??1??0???????????2101?2?110?1110110?10??3????????????200???01???03000022???????????????????0
Futabasaurus_suzukii	00??000?1?0?00??0??00?0?2?0000????????????????????0???1??????????????????????????????????0110000???????????????100??????0?????????100001100???????????????11?22?2022001111?010?11110111000??????????????????????????????01301?1??01?0?1100200000220300102221122101100011101?10
Callawayasaurus_colombiensis	000010?0?10000??10100?0020?000?10????????01010000220101010001111011??02?1010??1?002211001????0?0???2?1100???1?1101??0??20?????2??010000110012??????????5210102232022001111?0100111211110???????????200100?11001120010?10?01?????????00??0???100?220300102?3101200?10?0111??2?1
Eromangasaurus_australis	000000???10000??10200?0020?000??00?000010??0010???????101?0?11????????????????????2????????????0???????????????1011?????010????????000011001?01?1101??2?2101???3?0??????????1?0???????????????????????????????????????????????????????????????????????????????????????????????
Kaiwhekea_katiki	00001010??000???1020020020?000?????????11????0?0?32?2111000?00????????????????????????????????????????????????0101?10??1000??????0300001120?2??????????51011122320?2?0111?10100?11111?10???2????0??????????????????????????????????????000??00??11?32?11??3?12110100?0012?1??0
Aristonectes_parvidens	00?010??1?0000201??00200200000??00?????11??01010?3212?1?0000?00?1?01212010???????????????0?10000??????????????0101010??1000???????3000011200?1101101?02?1111???3???200111??01?0???????????????????????????????????????????????????????????????????????????????????????????????
Hydrotherosaurus_alexandrae	000010?0??0000201?100?002??0000?0011000100111?????2121?111??01?????????????????????????????????????????????????100010?1?01??112???10000110012???1?????1521112223202200111?101001110011100002011?11?1001?00001011200?020????120111011000100?000??12031010123102300110?011101211
Stenorhynchosaurus_munozi	00020?21220?00210??010010000110?11100001?1?0001?0312???01?0??0??1?1??1?????0??????1?10?0011010010021103?10002110000010?0001?1120?20001010220011?0100??1100021??3201210????001?0???2????????????????20?1???2000??200??2??????????????10???02100000101????1?0??33101102001211?01
Anguanax_zignoi	????01?0?????????????????????????1???????????????????????????0?????????????????????????????????????????????????????11????1?????????????1??0????0????1???0?01?????0??10?????????????????????00??????????????????????????????????????????????????0??0???00??1????1?1?0?0????1??0
Makhaira_rossica	0??????????????????????????????????????????????????????????????????????????????????????????????????????????????100??????????11????20??010?10????????????????????????????????????????11???????????????????????????????????????????1????????????????????????????????????????????
Luskhan_itilensis	0102012??21100210??0?00001?000???1?0000100200?0023120100010??010??10?11?10?1?11??01??????????????12110????????10000110?0001?113??03000?1??2001101??01?010001112321120000002011201???010????0010001?00?1??021002020000201????0023?1??1??000?001010102001012?0033000?02010211?11
Edgarosaurus_muddi	100101?021001020111010001??0?0??001000010?200102220011101000111101?02?2?1?0????1002211?01??????10122?13001002011000110?1111?120011[2 3]110111100?010100000121001?1132011201000000000???01????????????????????????????????????????????????????00?00??????0010?2?0?3?10??0101??01211
Plesiopleurodon_wellesi	00010??0?100102?1120?000[0 1]??2?0?????????????1???222201010?10?11????????????????????????????????????????????????[0 1]001?11???111?1????1[1 2]000210?0?????????????100?0?1320?120100?0?0?0??0??110[0 1 2]???[0 1]1??101????????????20110?1?01???????????????????????????[2 3][0 1]?1012?1??????????????????
Richmond_pliosaur	00010120210011201120?000[1 2]??2?0??00??00010??1???2222010101100111101?????0???????1?022??001???00?101?2?1000?0?1??001??????1???11????100011020?11101000?0210001002320?1201001000100100?1100?00111010011??1???????20?1??????????20100121011200110110111200101221022101100011101[1 2]10
Palmulasaurus_quadratus	00?2????????00????????00???????????????????????????????????????????????????????????????????????????????????????000????????????????1000211?01????????????????????????????????????1?[1 2]?11????????01???????????????????????????0101200210022100?01??12?200101?20022101100011101211
Pahasapasaurus_haasi	0002012?2?0?00[1 2]?1110??001??2????00?0?00????1?????22???10??????100110???????11?11?02?1000?????0?0?122?1200??????000????????????????2000211101111?100???2[1 2]1001???320???0?????0???????????????????????????????????????????????????????????2100101??111201100????1210??00011101?10
Polycotylus_latipinnis	00120?20?1??1021111010001110001??01?01010021???223210111010?111101????2??0???????01311111000000111?2?120?1[0 1]10?1001?110?1111?122011100011020011101002102200011113201120100100010010201110??01110000100?1000001020121012?11?1110100111113210??011?111200102221033101101011001211
Thililua_longicollis	000210?0?10000201110000001?2000?001000010??1????2221??111?0?11????????????????????????????????????????????????10000?1???1???02????1000110101[1 2]0??1[0 1]0??0?3110110132011201000100?00???01?????????????????????????????????????????????????????????????????????????????????????????
Trinacromerum_bentonianum	00020121?1?000211110100011?0001??01?01010021???1?31?11110???01??0????12010??????001311111??0???11122?13001?00??001?11???10??12???1?000211200?1101000?02?00012??3201[0 1]201000?00?00????11??????1?000???11101120?0201010020110111?110?211?32????0?????1???10?2???33?0??01011001211
Dolichorhynchops_osborni	0012012011000020111010000110001?001001010021???22311[0 1]1110100110?01102?201001?01100131111100100011122?01001010?10000110011010120011100021120?011010001021000101232011[1 2]010000001001120110?0000???11??101101000002011100201101110110121113210100000101200102211033101101011001[1 2]11
Dolichorhynchops_bonneri	00120120100000210??010000110001?001001010021???223010111010?110??1?0?1?????1????0013111?10?100011122?020010[0 1]0?10000010011?101220101000111200?110120010110001111320?120100?000?10?1101100??001??100?101101?002020111?02??101100110?110?12100101??111300102231033101101011001[1 2]11
Eopolycotylus_rankini	00??????????10????????00???[0 1]???????????????????????????????????????????????????????????????????????????????????000??????????11?0??1000110?0?????????????0?01?01?2?????1??1??00?01?2?110????????????0?1100?002020111?1???111110?00?21113210??01??1?12001022210?2???1????11011?1
Manemergus_anguirostris	00011020?1000020111010001??0001?001????????1???22[2 3]2?0111?10?11????????????????????????????????????22?0[2 3]00?????1000010???101?12????1000211?011??????????210010??3201?00????000???1?0011????????????????1????????0?10??????1??????????0?1??????0????????????[1 2]???????????????????
Dolichorhynchops_tropicensis	00120?20???0002?11101000?1?0001?0010???????1????2[2 3]110111?10??1???????????????????01311??1????0?11122?02001?00??000??????1???12?0??100?211[1 2]0????????????[1 2]1001???320??201?0????1?01?20?1?00?????000??1011001002020111012?????110111?211132?0??0???111200102?2103310110101100121?
Georgiasaurus_penzensis	0012??2??0??00??11101000???0?0???0?????????????????????????????????????????????100??1????????0?11?????20?1?1??100?????????????????????[1 2]???0?0???????????0???????????????????????????????????????????????1?????????????????????????????????????????????????????????????????????
Dolichorhynchops_ROM_29010	00?[1 2]???0????00[1 2]?1110??00???0???????????????????223??01???10???0?0110211010010011001311??1?????0111?2?020?1?1???00???????????12?0??1000111?0101101000?02?00011123201120100000011011?00100???0120101????1?110020??????????1010????????11?210???10???13101022?1?3?101?0101?001??1
Dolichorhynchops_herschelensis	00110?200000002011101000[0 1]?10001?001????????1???223010111?100110?01??1?10100???????1311???0??0??11122?02001?10?10000110?10010120?1110002112010??????????100010?23201120100000010010[1 2]?110?00?011?100?21110??????201110020110111?110?21113???????????????????????????????????????
Sulcusuchus_erraini	?0?[1 2]?1?0?10???21112?100?1??2????0??????????1???????0??????0??1??01?????0???????10022?????????????122?1?01?????100??110??101?1?2011??0?21??0???????????????????????????????????????????????????????????????????????????????????????????????????????????????????????????????????
Mauriciosaurus_fernandezi	00????2??1?0????????????01????????????????????????????1??????1???????????????????01[2 3]11?110?0?0011122?1300110??1000??1???1???12??????0?2??[1 2]0?0??????????10?0111132011201???00??0???1????????????00??1??10????1?????1???0??????0?????????210?0?????0???????2????????????11??111?
Pliosaurus_almanzaensis	?????????2????????????????????????????????????????????????????0?20????????????????121????1?00010?121?03?0?????1?11?01???000?12?0??????????1?????????????000????1?0???????????????????????????????????????????????????????????????????????????????????0???2????3???1?1??1??????
Pliosaurus_patagonicus	???????????????????????????????????????????????????????????????????????????????????????????0?01???????????????111?0?????0???10?0????????0?1???????????????????????????????????????????????????????????????????????????????????????????????????????????????????????????????????
Rhaeticosaurus_mertensi	????????????????????????????????????????????????????????????????????????????????????????????????????????????????11???????11?00???0?????0??0?2??????????31001[1 2]??1?0?2?0100001000??11?1000000[1 2]0??00???????????????????????????01000111000????100??1200010?1?0??1200?0?0?100????0
Sachicasaurus_vitae	01?2??2121??10210??01010?00?2?0?1?10?0?1?1?00?1??31201??1?0?00?????0???????0????????10?0?01110010?21?03??0002?110001????011?11?0000011010?00001?01?0??10000?1??321?2000?000?0?001?10000????1010000????1?0020?00?????????????0?03011?103??????0??1??110??1?111????????????????1
Kronosaurus_boyacensis	??????2???????2??????????0???????11?0??1???0010????2??????????????????????????????????????????????????????????????0?????????????????1??10?0?0??????????0?0?????3?1?????????0???0??10????????????????????????????????????????????????1??000??????00?110????1??2310????0??0????1
Acostasaurus_pavachoquensis	11?1?0?0211?10210??010110?00210?0100???????00?0103112????201?00?1000012?1?10100???2?1??0?1101010?0210?3?1?????111011110001111120?00011010000?1110??0??0?0001???1?01110000??00?0???????????????????????????????????????????????????????????????????????????????????????????????
Nakonanectes_bradti	00001000110100201020020021?0000?00?0000100010000?320211111001110010???201??1???1002111001?1?0000?122?0300???2011001101010100012?01101001103021101001?02410111??3?02210111?101?0?11??1110????010110?????????????1?00???1?????10121021???101??00?0??03[0 1]010122?02?101??101?001110
Albertonectes_vanderveldei	????????????????????????????????????????????????????????????????????????????????????????????????????????????????????????????????????????????2?1?1101?026311122232022001111101001110?1100?01200?11112001110110?[1 2]1??????10???11?11?01001?0002000??12021010122?12210110[0 1]0110[0 1]1211
Aristonectes_quiriquinensis	00??1?0?????0????????????????????????????????????3???????????00?1????120?0????0100?????????????????2?110???????201?10???000???2??0??0?01123?1?10???1?014111122132022001111?0100????????????201??01?20?1100111011200?021????????????????100?1000???03201112?1?1?101?00011?01210
Elasmosaurus_platyurus	?????????????0??10[0 2]????0????????????????????????????????????????0??????????????????????????????????????????????100?????????????????0??011??1201?1001?0263111?22320?2101?????1???11??1110???20011?1??10110?1100??1??102?????01?120?1??01???????????????????????????????????????
Hydralmosaurus_serpentinus	0?0010?0??000???121?020020?0000?0??10??1001????0?3??2?111?0?11???10??12???????0???????????????????????????????????1?0???0?????????1???01?0??2??????????63111222320220011111?1001110?11100?02010111??0011???????12????2100?11101100?10?1100??000010?31010122103210110??110?1?10
Mauisaurus_haasti	????????????????????????????????????????????????0[2 3]??21???1?00?1101?01?2????????1002????????????????????????????????10??1010???2??0?????????????????????62111?2232022001111?01001110?111000?20????1????1?001110?????????????11????0??0??000??00????031011123112110110[0 1]0111[0 1]1211
Libonectes_morgani_composite_SK	000000?011000[0 1]20112001001000000?0011??010011????0221??111?00010?010121201011000?1?22110010100000?122?1300???21110[0 1]01010200??01200010100110202010110111262111?22320121011110010011??0111?0??2120100?210?1???????110000?11001010?1?121?010001??100?10320101231?22100100?111?1210
Styxosaurus_snowii	00001??0?100002?12200?0020?0?0??00??00010011?????3??111110?001??????????????????????????????????????????????20010[0 1]100112000?112?001110011031????111??0??211?1??3?022201???1???0???????????????????????????????????????????????????????????????????????????????????????????????
Terminonatator_ponteixensis	000010?01?0000201020??002??00?0?001????10??1????0[2 3]21??[0 1]11??001?????????????0010?????????1???0??????????????????100?10111110??12?0010100110312??????????53111222320?20011111010011??????????100???1??????????????????????????1?12??1??1?100??00001103101012210331011010110?1211
Tuarangisaurus_keyesi	000010?0??0000??1020020020?000???0??0001??11????032?2111?00001??????????????????????11?????????0??2????????????10??10??1010???2??010000110?1?0111111?02?21111??3?022?0111?101?0???????????????????????????????????????????????????????????????????????????????????????????????
Zarafasaura_oceanis	0000100011000020102002002000000?001100011021???0020[0 1]21110000010?010??12?1??0??0??0?????010100010?12?????0?????0101010111000??[1 2]2?001100011030??10?????02?1101022320?200111110000111[0 1]?1110???20???01?2?01?01111?11100?0??????11?11?021001?0???00????03101112???[1 2]???1?0000???????
Kawanectes_lafquenianum	????????????????????????????????????????????????????????????????????????????????????????????????????????????????????????????????????????????????????????211122232022?01111?01001??00111000?2001001????1?001?1??????????????01???10??001?0????0??2?03101112310?3???101??11?1??1
Vegasaurus_molyi	?????????????????????????????????????????????????????????????????????????????????????????????????????????????????????????????????????????????11?1101?0252111?2232022101111?0100???10111000?2011101?20?1100111?212001021????010111011000?0???000?1?0310111231022???001??1?01???
Lagenanectes_richterae	01??????1???00??0??0???0??0???????????????????????????????????1101?????????????01?2211?0?0110000?12?????0???????01??????????11?0??1010011?01?0101101??1?11010??3?0?210111?0?0?0????????????201[0 1]101??????????????????????????10111021?????????????????????????????????????????0
Thalassomedon_haningtoni	00001000??0010211120000020?000010010000100111???0200??011?0?010?10????2????????1??221????????????1?2?1??????20??01010???001?1????00010011?302010110210262111022320221011011?0000111011001002000100???01?002020??2??00111001121202021[0 1]11000???010110[2 3]10100220111111012[0 1]1101?210
Plesiopharos_moelensis	??????????????????????????????????????????????????????????????????????????????????????????????????????????????????????????????????????????????????????????01?12?10?1001000??00?011?01000???????????????????????????????????001120021001??????0001?020000102001?10???0?0??????0
Colymbosaurus_megadeirus	???????????????????????????????????????????????????????????????????????????????????????????????????????????????????100?1000??????0???????????1111110??2410012??320?200111??01?01??1011??00?2110101??0???????????2??102?2???????????????200??10101?2210101221022101102?11101211
Colymbosaurus_svalbardensis	????????????????????????????????????????????????????????????????????????????????????????????????????????????????????????????????????????????????????????????????????????????????1???110000?21101011?0??????????0??????0??0??1?1101?1???200??1010122?10101221023101102111101211
Ophthalmothule_cryostea	00100000210?0101102021001?1000110??????????010?102102??0000?110?1010?01?1???111100110?00?01000011200?000?110??02??010001000???2??0200001100120111111???52001[1 2]2?320120011103010011??0110????????????21011001010201?010202?13????????????201??100???02001022?1?2?101?0201???1211
Cryonectes_neustriacus	10??????????1[0 1]??0??0??00?????????????????????????????????????0????????????????????2011???????1?10121?00??000??1?01?10010010?1110?011?01???01????????????1001???1?0??00???0?0[0 1]?0???????????????????????????????????????????????????????????????????????????????????????????????
Arminisaurus_schuberti	??????????????????????????????????????????????????????????????????????????????????????????????????????????????0???010??1011???2?01?????10?0?????????????1001?1?11011[1 2]01001?001[0 2]010??0100?0?0110001????1?010010???????????????????????????????0????0???00????????????0????????0
Franconiasaurus_brevispinus	???????????????????????????????????????????????????????????????????????????????????????????????????????????????????10010000???2?11????011?0????????????[2 3]100101211012[0 1]010010?100111??1100000011?100????1?1?201000030?0?01????00120111??0??????0001202[0 1]00012200[1 2]20010010110????0
P_wildi_SMNS_16812	00??0?0?1???00????????00???00??1?0?0???10??00?0?01001010?00???10101110200001001010010???1????0011??0??00?000???200?100?1000???2??0?00?011?0???????????24100111211012001??0001001111?11000030000[0 1]0?01011?01201?00030?1?010?0?0102012?001??????000110200101?2??1100100001110??00
P_wildi_MH7	????0???????02??0??0??00?????0???0?????10???????0???101??0000???1????02?000??0????0?????????????????????????200?01?1?0?1000??02?1?????011?0??0???????1241?0?[0 1]1211012001?0?00??01???????????0??011?000110[0 1]1011?00000?0?11??0001020?2?0110002?000012020?10112??11001000011201?01
Seeleyosaurus_MB_R_1992	???0??00???10?10012????????0?00?00?0??1???1????1?2?0100?11??11?????????1???????????????????????0???????????????1?1?1???1010????????100011?01201????1??13100?112?10020?100?0?10?11201111010?100?1110??????1?01?2?23??0?????000102012?01110020000011020?100?20011011010011201101
Seeleyosaurus_SMNS_12039	?0??0?0????102??01???????0??????00?0?1110010???102?0?00?11??1?????????????????????????????????????????????????0101?10???010????????100011?0?20101101??131101112110020?1?0?0??00112011110103100?11111101001202?20230?0?011?000102012?01110020000011020?100?20011011010011201111
Lusonectes_sauvagei	????00?????0???????????????????????0???????0?0????????????????????????????????????1011?????0?01???????0?????????????????????????????0?0???0???????????????????????????????????????????????????????????????????????????????????????????????????????????????????????????????????
;
ccode + 3 6 8 9 14 21 24 27 28 37 42 47 48 49 51 52 62 64 67 68 70 83 98 102 111 125 130 136 137 140 150 151 152 158 159 160 163 174 177 178 183 186 187 189 195 204 206 207 223 226 230 231 233 234 240 241 243 244 248 249 250 253 254 260 261 264 267;
hold 200000;
proc/;
